# Supplementary material for: TRAIL Triggers CRAC-Dependent Calcium Influx and Apoptosis through the Recruitment of Autophagy Proteins to Death-Inducing Signaling Complex
Source: Cells. 2021 Dec 25;11(1):57. doi: 10.3390/cells11010057 (PMC8750441; doi:10.3390/cells11010057)
Supplement: Supplementary file 1 [file cells-11-00057-s001.zip]

Archive with 1 entries (1 files):
- cells-1486076-supplementary.pdf
